# Supplementary material for: Stereo-Specific Modulation of the Extracellular Calcium-Sensing Receptor in Colon Cancer Cells
Source: Int J Mol Sci. 2021 Sep 19;22(18):10124. doi: 10.3390/ijms221810124 (PMC8464956; doi:10.3390/ijms221810124)
Supplement: Supplementary file 1 [file ijms-22-10124-s001.zip]

Archive with 1 entries (1 files):
- ijms-1356398-supplementary.pdf
